# Supplementary material for: Microbial community structure is affected by phage-resistance associated increases in host density
Source: FEMS Microbiol Ecol. 2025 Mar 18;101(4):fiaf027. doi: 10.1093/femsec/fiaf027 (PMC11953036; doi:10.1093/femsec/fiaf027)
Supplement: fiaf027_Supplemental_Files [file fiaf027_supplemental_files.zip]

Archive with 2 entries (2 files):
- Supplementary Information_femsv.docx
- Variovorax_padloc(in).csv
