# Supplementary material for: Microbial community structure is affected by phage-resistance associated increases in host density
Source: FEMS Microbiol Ecol. 2025 Mar 18;101(4):fiaf027. doi: 10.1093/femsec/fiaf027 (PMC11953036; doi:10.1093/femsec/fiaf027)
Supplement: fiaf027_Supplemental_Files [file fiaf027_supplemental_files.zip › Variovorax_padloc(in).csv]

system.number	seqid	system	target.name	hmm.accession	hmm.name	protein.name	full.seq.E.value	domain.iE.value	target.coverage	hmm.coverage	start	end	strand	target.description	relative.position	contig.end	all.domains	best.hits
7	contig1	zorya_type_III	DIAGHOLO_01525	PDLC00652	ZorF3_00001	ZorF3	1.80E-75	1.90E-75	0.933	0.835	1631338	1632012	-	hypothetical protein	1503	5291	PDLC00652,ZorF3_00001, 1, 1.9e-75, 0.933, 0.835 | PDLC00653,ZorF3_00002, 1, 1.9e-20, 0.504, 0.416 | PDLC00653,ZorF3_00002, 2, 1.7e-39, 0.424, 0.335 | PDLC00654,ZorF3_00003, 1, 1.6e-35, 0.616, 0.847 | PDLC00655,ZorF3_00004, 1, 8.1e-55, 0.933, 0.912	PDLC00652, ZorF3_00001, 1.9e-75, 0.933, 0.835 | PDLC00655, ZorF3_00004, 8.1e-55, 0.933, 0.912 | PDLC00653, ZorF3_00002, 1.7e-39, 0.424, 0.335 | PDLC00654, ZorF3_00003, 1.6e-35, 0.616, 0.847
7	contig1	zorya_type_III	DIAGHOLO_01526	PDLC00651	ZorB3_00001	ZorB3	8.60E-112	1.00E-111	0.963	0.977	1632005	1632664	-	Peptidoglycan-associated lipoprotein	1504	5291	PDLC00651,ZorB3_00001, 1, 1e-111, 0.963, 0.977	PDLC00651, ZorB3_00001, 1e-111, 0.963, 0.977
7	contig1	zorya_type_III	DIAGHOLO_01527	PDLC00650	ZorA3_00004	ZorA3	0	2.20E-238	0.582	0.459	1632664	1635177	-	hypothetical protein	1505	5291	PDLC00647,ZorA3_00001, 1, 2.3e-208, 0.638, 0.717 | PDLC00647,ZorA3_00001, 2, 4.7e-08, 0.057, 0.062 | PDLC00647,ZorA3_00001, 3, 1.6e-114, 0.306, 0.328 | PDLC00648,ZorA3_00002, 1, 5.7e-197, 0.583, 0.699 | PDLC00648,ZorA3_00002, 2, 0.002, 0.06, 0.072 | PDLC00648,ZorA3_00002, 3, 0.00031, 0.06, 0.072 | PDLC00648,ZorA3_00002, 4, 5.7e-102, 0.305, 0.367 | PDLC00649,ZorA3_00003, 1, 5.2e-224, 0.579, 0.696 …	PDLC00650, ZorA3_00004, 2.2e-238, 0.582, 0.459 | PDLC00649, ZorA3_00003, 5.2e-224, 0.579, 0.696 | PDLC00647, ZorA3_00001, 2.3e-208, 0.638, 0.717 | PDLC00648, ZorA3_00002, 5.7e-197, 0.583, 0.699
7	contig1	zorya_type_III	DIAGHOLO_01528	PDLC00658	ZorG3_00003	ZorG3	1.20E-85	1.40E-85	0.987	0.908	1635179	1635898	-	hypothetical protein	1506	5291	PDLC00656,ZorG3_00001, 1, 1.6e-30, 0.397, 0.331 | PDLC00656,ZorG3_00001, 2, 6.3e-26, 0.402, 0.338 | PDLC00656,ZorG3_00001, 3, 5.4e-14, 0.218, 0.183 | PDLC00657,ZorG3_00002, 1, 6.2e-36, 0.983, 0.968 | PDLC00658,ZorG3_00003, 1, 1.4e-85, 0.987, 0.908	PDLC00658, ZorG3_00003, 1.4e-85, 0.987, 0.908 | PDLC00657, ZorG3_00002, 6.2e-36, 0.983, 0.968 | PDLC00656, ZorG3_00001, 1.6e-30, 0.397, 0.331
5	contig1	ietAS	DIAGHOLO_01630	PDLC02198	IetS_00002	IetS	5.80E-40	9.20E-40	0.932	0.943	1749028	1751562	-	hypothetical protein	1608	5291	PDLC02197,IetS_00001, 1, 2.4e-05, 0.204, 0.218 | PDLC02197,IetS_00001, 2, 2.5e-13, 0.254, 0.252 | PDLC02197,IetS_00001, 3, 32, 0.044, 0.049 | PDLC02198,IetS_00002, 1, 9.2e-40, 0.932, 0.943 | PDLC02199,IetS_00003, 1, 3.1e-12, 0.502, 0.462 | PDLC02200,IetS_00004, 1, 8.5e-11, 0.436, 0.423 | PDLC02200,IetS_00004, 2, 2.3, 0.036, 0.038 | PDLC02201,IetS_00005, 1, 0.0032, 0.089, 0.091 | PDLC02201,IetS_00…	PDLC02198, IetS_00002, 9.2e-40, 0.932, 0.943 | PDLC02197, IetS_00001, 2.5e-13, 0.254, 0.252 | PDLC02199, IetS_00003, 3.1e-12, 0.502, 0.462 | PDLC02200, IetS_00004, 8.5e-11, 0.436, 0.423 | PDLC02201, IetS_00005, 2.4e-06, 0.235, 0.22
5	contig1	ietAS	DIAGHOLO_01631	PDLC02196	IetA_00002	IetA	2.70E-72	3.10E-72	0.922	0.783	1751540	1752502	-	ATP-dependent zinc metalloprotease FtsH	1609	5291	PDLC02195,IetA_00001, 1, 1.1e-57, 0.797, 0.643 | PDLC02196,IetA_00002, 1, 3.1e-72, 0.922, 0.783	PDLC02196, IetA_00002, 3.1e-72, 0.922, 0.783 | PDLC02195, IetA_00001, 1.1e-57, 0.797, 0.643
4	contig1	dXTPase	DIAGHOLO_01967	PDLC02374	dGTPase	dGTPase	1.50E-106	1.80E-106	0.952	0.873	2131311	2132441	+	Deoxyguanosinetriphosphate triphosphohydrolase-like protein	1945	5291	PDLC02374,dGTPase, 1, 1.8e-106, 0.952, 0.873	PDLC02374, dGTPase, 1.8e-106, 0.952, 0.873
2	contig1	DRT_other	DIAGHOLO_04035	PDLC02920	retron_type_XIII_heat-arm_cluster216_2	HEAT-ARM_XIII	7.80E-08	1.20E-06	0.916	0.941	4343790	4344893	-	hypothetical protein	3984	5291	PDLC02920,retron_type_XIII_heat-arm_cluster216_2, 1, 1.2e-06, 0.916, 0.941 | PDLC02973,retron_type_XIII_wgr-heat_cluster216_1, 1, 6.5e-25, 0.264, 0.088 | PDLC02973,retron_type_XIII_wgr-heat_cluster216_1, 2, 0.45, 0.234, 0.102	PDLC02973, retron_type_XIII_wgr-heat_cluster216_1, 6.5e-25, 0.264, 0.088 | PDLC02920, retron_type_XIII_heat-arm_cluster216_2, 1.2e-06, 0.916, 0.941
6	contig1	retron_XIII	DIAGHOLO_04035	PDLC02920	retron_type_XIII_heat-arm_cluster216_2	HEAT-ARM_XIII	7.80E-08	1.20E-06	0.916	0.941	4343790	4344893	-	hypothetical protein	3984	5291	PDLC02920,retron_type_XIII_heat-arm_cluster216_2, 1, 1.2e-06, 0.916, 0.941 | PDLC02973,retron_type_XIII_wgr-heat_cluster216_1, 1, 6.5e-25, 0.264, 0.088 | PDLC02973,retron_type_XIII_wgr-heat_cluster216_1, 2, 0.45, 0.234, 0.102	PDLC02973, retron_type_XIII_wgr-heat_cluster216_1, 6.5e-25, 0.264, 0.088 | PDLC02920, retron_type_XIII_heat-arm_cluster216_2, 1.2e-06, 0.916, 0.941
2	contig1	DRT_other	DIAGHOLO_04036	PDLC02973	retron_type_XIII_wgr-heat_cluster216_1	WGR_XIII	3.80E-272	4.40E-272	0.982	0.997	4345023	4348208	+	hypothetical protein	3985	5291	PDLC02920,retron_type_XIII_heat-arm_cluster216_2, 1, 8e-18, 0.829, 0.916 | PDLC02921,retron_type_XIII_heat-arm_cluster259_1, 1, 7.4e-13, 0.309, 0.319 | PDLC02921,retron_type_XIII_heat-arm_cluster259_1, 2, 13, 0.107, 0.138 | PDLC02921,retron_type_XIII_heat-arm_cluster259_1, 3, 90, 0.061, 0.072 | PDLC02921,retron_type_XIII_heat-arm_cluster259_1, 4, 100, 0.053, 0.062 | PDLC02921,retron_type_XIII_hea…	PDLC02973, retron_type_XIII_wgr-heat_cluster216_1, 4.4e-272, 0.982, 0.997 | PDLC02920, retron_type_XIII_heat-arm_cluster216_2, 8e-18, 0.829, 0.916 | PDLC02921, retron_type_XIII_heat-arm_cluster259_1, 7.4e-13, 0.309, 0.319 | PDLC02922, retron_type_XIII_heat-arm_cluster3262_1, 3e-06, 0.189, 0.316
6	contig1	retron_XIII	DIAGHOLO_04036	PDLC02973	retron_type_XIII_wgr-heat_cluster216_1	WGR_XIII	3.80E-272	4.40E-272	0.982	0.997	4345023	4348208	+	hypothetical protein	3985	5291	PDLC02920,retron_type_XIII_heat-arm_cluster216_2, 1, 8e-18, 0.829, 0.916 | PDLC02921,retron_type_XIII_heat-arm_cluster259_1, 1, 7.4e-13, 0.309, 0.319 | PDLC02921,retron_type_XIII_heat-arm_cluster259_1, 2, 13, 0.107, 0.138 | PDLC02921,retron_type_XIII_heat-arm_cluster259_1, 3, 90, 0.061, 0.072 | PDLC02921,retron_type_XIII_heat-arm_cluster259_1, 4, 100, 0.053, 0.062 | PDLC02921,retron_type_XIII_hea…	PDLC02973, retron_type_XIII_wgr-heat_cluster216_1, 4.4e-272, 0.982, 0.997 | PDLC02920, retron_type_XIII_heat-arm_cluster216_2, 8e-18, 0.829, 0.916 | PDLC02921, retron_type_XIII_heat-arm_cluster259_1, 7.4e-13, 0.309, 0.319 | PDLC02922, retron_type_XIII_heat-arm_cluster3262_1, 3e-06, 0.189, 0.316
2	contig1	DRT_other	DIAGHOLO_04037	PDLC02972	retron_type_XIII_znfinger_cluster114_1	SWIM_XIII	2.10E-221	2.50E-221	0.954	0.984	4348205	4349911	+	hypothetical protein	3986	5291	PDLC02972,retron_type_XIII_znfinger_cluster114_1, 1, 2.5e-221, 0.954, 0.984	PDLC02972, retron_type_XIII_znfinger_cluster114_1, 2.5e-221, 0.954, 0.984
6	contig1	retron_XIII	DIAGHOLO_04037	PDLC02972	retron_type_XIII_znfinger_cluster114_1	SWIM_XIII	2.10E-221	2.50E-221	0.954	0.984	4348205	4349911	+	hypothetical protein	3986	5291	PDLC02972,retron_type_XIII_znfinger_cluster114_1, 1, 2.5e-221, 0.954, 0.984	PDLC02972, retron_type_XIII_znfinger_cluster114_1, 2.5e-221, 0.954, 0.984
2	contig1	DRT_other	DIAGHOLO_04038	PDLC02949	retron_other	RT_other	1.90E-61	2.20E-61	0.879	0.576	4350189	4351229	+	hypothetical protein	3987	5291	PDLC02936,retron_I-A, 1, 1.8e-18, 0.451, 0.474 | PDLC02937,retron_I-B1, 1, 1.7e-05, 0.425, 0.43 | PDLC02938,retron_I-B2, 1, 5.5e-17, 0.434, 0.416 | PDLC02939,retron_II-A1, 1, 1.4e-31, 0.454, 0.474 | PDLC02940,retron_II-A2, 1, 6.1e-36, 0.468, 0.302 | PDLC02941,retron_II-A3, 1, 1.1e-35, 0.408, 0.443 | PDLC02941,retron_II-A3, 2, 2.7e-08, 0.084, 0.094 | PDLC02942,retron_III-A1, 1, 8.9e-46, 0.566, 0.5…	PDLC02956, retron_XIII, 8.8e-134, 0.965, 0.631 | PDLC02949, retron_other, 2.2e-61, 0.879, 0.576 | PDLC02945, retron_III-A4, 8.7e-53, 0.581, 0.564 | PDLC02944, retron_III-A3, 2.9e-51, 0.595, 0.352 | PDLC02959, retron_type_XI_RT_typeXI, 1e-50, 0.549, 0.331
1	contig1	DMS_other	DIAGHOLO_04725	PDLC03466	REase_II_00068	REase_II	2.90E-17	4.20E-17	0.333	0.525	5086359	5087747	-	Type-2 restriction enzyme EcoRII	4662	5291	PDLC03466,REase_II_00068, 1, 4.2e-17, 0.333, 0.525 | PDLC03467,REase_II_00069, 1, 4.8, 0.063, 0.071 | PDLC03467,REase_II_00069, 2, 4.4e-16, 0.232, 0.299 | PDLC03545,REase_II_00147, 1, 8.8e-08, 0.186, 0.327	PDLC03466, REase_II_00068, 4.2e-17, 0.333, 0.525 | PDLC03467, REase_II_00069, 4.4e-16, 0.232, 0.299 | PDLC03545, REase_II_00147, 8.8e-08, 0.186, 0.327
3	contig1	RM_type_II	DIAGHOLO_04725	PDLC03466	REase_II_00068	REase_II	2.90E-17	4.20E-17	0.333	0.525	5086359	5087747	-	Type-2 restriction enzyme EcoRII	4662	5291	PDLC03466,REase_II_00068, 1, 4.2e-17, 0.333, 0.525 | PDLC03467,REase_II_00069, 1, 4.8, 0.063, 0.071 | PDLC03467,REase_II_00069, 2, 4.4e-16, 0.232, 0.299 | PDLC03545,REase_II_00147, 1, 8.8e-08, 0.186, 0.327	PDLC03466, REase_II_00068, 4.2e-17, 0.333, 0.525 | PDLC03467, REase_II_00069, 4.4e-16, 0.232, 0.299 | PDLC03545, REase_II_00147, 8.8e-08, 0.186, 0.327
1	contig1	DMS_other	DIAGHOLO_04726	PDLC03361	MTase_II_00147	MTase_II	2.20E-150	2.80E-150	0.911	0.879	5088257	5089504	-	DNA-cytosine methyltransferase	4663	5291	PDLC02647,DrmMII_00001, 1, 0.00059, 0.41, 0.369 | PDLC02647,DrmMII_00001, 2, 0.75, 0.159, 0.139 | PDLC02648,DrmMII_00002, 1, 2.2e-22, 0.453, 0.472 | PDLC02648,DrmMII_00002, 2, 2.3e-09, 0.164, 0.147 | PDLC02649,DrmMII_00003, 1, 0.23, 0.099, 0.097 | PDLC02649,DrmMII_00003, 2, 2e-19, 0.33, 0.315 | PDLC02649,DrmMII_00003, 3, 5.3e-09, 0.181, 0.171 | PDLC02650,DrmMII_00004, 1, 3.2e-14, 0.301, 0.297 | P…	PDLC03361, MTase_II_00147, 2.8e-150, 0.911, 0.879 | PDLC02653, DrmMII_00007, 1.6e-136, 0.798, 0.931 | PDLC03272, MTase_II_00058, 2.2e-111, 0.928, 0.912 | PDLC03733, oMTase_00022, 1.3e-105, 0.805, 0.782 | PDLC03378, MTase_II_00164, 2.9e-60, 0.786, 0.942
3	contig1	RM_type_II	DIAGHOLO_04726	PDLC03361	MTase_II_00147	MTase_II	2.20E-150	2.80E-150	0.911	0.879	5088257	5089504	-	DNA-cytosine methyltransferase	4663	5291	PDLC03217,MTase_II_00003, 1, 7.1e-48, 0.424, 0.235 | PDLC03217,MTase_II_00003, 2, 6e-09, 0.101, 0.06 | PDLC03220,MTase_II_00006, 1, 1.6e-20, 0.361, 0.276 | PDLC03220,MTase_II_00006, 2, 0.057, 0.094, 0.076 | PDLC03223,MTase_II_00009, 1, 6.8e-11, 0.214, 0.183 | PDLC03223,MTase_II_00009, 2, 1.2, 0.046, 0.041 | PDLC03223,MTase_II_00009, 3, 16, 0.099, 0.083 | PDLC03225,MTase_II_00011, 1, 1.2e-09, 0.31…	PDLC03361, MTase_II_00147, 2.8e-150, 0.911, 0.879 | PDLC03272, MTase_II_00058, 2.2e-111, 0.928, 0.912 | PDLC03378, MTase_II_00164, 2.9e-60, 0.786, 0.942 | PDLC03242, MTase_II_00028, 9.7e-54, 0.465, 0.44 | PDLC03217, MTase_II_00003, 7.1e-48, 0.424, 0.235
